# Supplementary material for: ﻿Four new species of Laelius Ashmead (Hymenoptera, Bethylidae) from Korea with an updated key to species in the Eastern Palaearctic region
Source: Zookeys. 2024 Sep 27;1213:251–65. doi: 10.3897/zookeys.1213.121630 (PMC11452738; doi:10.3897/zookeys.1213.121630)
Supplement: XML Treatment for Laelius [file zookeys.1213.121630-treatment1.xml]

<!DOCTYPE tp:taxon-treatment
  PUBLIC "-//TaxonX//DTD Taxonomic Treatment Publishing DTD v0 20100105//EN" "tax-treatment-NSO.dtd">
<tp:taxon-treatment xmlns:tp="http://www.plazi.org/taxpub"><tp:treatment-meta><kwd-group><label>Taxon classification</label><kwd>
              <named-content content-type="kingdom">Animalia</named-content>
            </kwd><kwd>
              <named-content content-type="order">Hymenoptera</named-content>
            </kwd><kwd>
              <named-content content-type="family">Bethylidae</named-content>
            </kwd></kwd-group><mixed-citation publication-type="journal"><person-group><name><surname>Lim</surname><given-names>Jongok</given-names></name><name><surname>Lee</surname><given-names>Seunghwan</given-names></name></person-group><article-title>﻿Four new species of <italic><tp:taxon-name><tp:taxon-name-part taxon-name-part-type="genus" reg="Laelius">Laelius</tp:taxon-name-part></tp:taxon-name></italic> Ashmead (<tp:taxon-name><tp:taxon-name-part taxon-name-part-type="order">Hymenoptera</tp:taxon-name-part></tp:taxon-name>, <tp:taxon-name><tp:taxon-name-part taxon-name-part-type="family">Bethylidae</tp:taxon-name-part></tp:taxon-name>) from Korea with an updated key to species in the Eastern Palaearctic region</article-title><source>Zookeys</source><day>27</day><month>09</month><year>2024</year><volume>1213</volume><fpage>251</fpage><lpage>265</lpage><pub-id pub-id-type="doi">10.3897/zookeys.1213.121630</pub-id></mixed-citation></tp:treatment-meta><tp:nomenclature><label>﻿Genus</label><tp:taxon-name>
            <object-id xmlns:xlink="http://www.w3.org/1999/xlink" content-type="arpha" xlink:type="simple">1262AE06-AFDC-5F13-9220-B4D320E36D36</object-id>
            <tp:taxon-name-part taxon-name-part-type="genus" reg="Laelius">Laelius</tp:taxon-name-part>
          </tp:taxon-name><tp:taxon-authority>Ashmead, 1893</tp:taxon-authority><tp:nomenclature-citation-list><tp:nomenclature-citation><tp:taxon-name>
                <tp:taxon-name-part taxon-name-part-type="genus" reg="Laelius">Laelius</tp:taxon-name-part>
              </tp:taxon-name><comment>Ashmead, 1893. Bull. U.S. Nat. Mus., 45: 50. Type-species: <tp:taxon-name><tp:taxon-name-part taxon-name-part-type="genus" reg="Laelius">Laelius</tp:taxon-name-part><tp:taxon-name-part taxon-name-part-type="species" reg="trogodermatis">trogodermatis</tp:taxon-name-part></tp:taxon-name> Ashmead, 1893.</comment></tp:nomenclature-citation><tp:nomenclature-citation><tp:taxon-name>
                <tp:taxon-name-part taxon-name-part-type="genus" reg="Paralaelius">Paralaelius</tp:taxon-name-part>
              </tp:taxon-name><comment>Kieffer, 1905. Ann. Soc. Sci. Bruxelles, 29: 129. Type-species: <tp:taxon-name><tp:taxon-name-part taxon-name-part-type="genus" reg="Laelius">Laelius</tp:taxon-name-part><tp:taxon-name-part taxon-name-part-type="species" reg="pedatus">pedatus</tp:taxon-name-part></tp:taxon-name> (Say, 1836).</comment></tp:nomenclature-citation><tp:nomenclature-citation><tp:taxon-name>
                <tp:taxon-name-part taxon-name-part-type="genus" reg="Allepyris">Allepyris</tp:taxon-name-part>
              </tp:taxon-name><comment>Kiffer, 1905. Ann. Soc. Sci. Burxelles, 29: 106. Type-species: <tp:taxon-name><tp:taxon-name-part taxon-name-part-type="genus" reg="Allepyris">Allepyris</tp:taxon-name-part><tp:taxon-name-part taxon-name-part-type="species" reg="microneura">microneura</tp:taxon-name-part></tp:taxon-name> (Kieffer, 1905).</comment></tp:nomenclature-citation><tp:nomenclature-citation><tp:taxon-name>
                <tp:taxon-name-part taxon-name-part-type="genus" reg="Prolaelius">Prolaelius</tp:taxon-name-part>
              </tp:taxon-name><comment>Kieffer, 1905. Type-species: <tp:taxon-name><tp:taxon-name-part taxon-name-part-type="genus" reg="Paralaelius">Paralaelius</tp:taxon-name-part><tp:taxon-name-part taxon-name-part-type="species" reg="firmipennis">firmipennis</tp:taxon-name-part></tp:taxon-name> (Cameron, 1905).</comment></tp:nomenclature-citation></tp:nomenclature-citation-list></tp:nomenclature><tp:treatment-sec sec-type="diagnosis" id="SECID0ETOAC"><title>Diagnosis.</title><p>The genus <italic><tp:taxon-name><tp:taxon-name-part taxon-name-part-type="genus" reg="Laelius">Laelius</tp:taxon-name-part></tp:taxon-name></italic> can be distinguished from other genera by having the mesoscuto-scutellar suture with an evident sulcus and thick black setae on the body (<xref ref-type="bibr" rid="B7">Colombo et al. 2022</xref>).</p></tp:treatment-sec><ref-list><ref id="B7"><mixed-citation xmlns:xlink="http://www.w3.org/1999/xlink" xlink:type="simple"><person-group><name name-style="western"><surname>Colombo</surname><given-names>WD</given-names></name><name name-style="western"><surname>Tribull</surname><given-names>CM</given-names></name><name name-style="western"><surname>Waichert</surname><given-names>C</given-names></name><name name-style="western"><surname>Azevedo</surname><given-names>CO</given-names></name></person-group> (<year>2022</year>) <article-title>Integrative taxonomy solves taxonomic impasses: A case study from <tp:taxon-name><tp:taxon-name-part taxon-name-part-type="subfamily">Epyrinae</tp:taxon-name-part></tp:taxon-name> (<tp:taxon-name><tp:taxon-name-part taxon-name-part-type="order">Hymenoptera</tp:taxon-name-part></tp:taxon-name>, <tp:taxon-name><tp:taxon-name-part taxon-name-part-type="family">Bethylidae</tp:taxon-name-part></tp:taxon-name>).</article-title><source>Systematic Entomology</source><volume>2022</volume>: <fpage>1</fpage>–<lpage>26</lpage>. <ext-link xlink:href="10.1111/syen.12544" ext-link-type="doi" xlink:type="simple">https://doi.org/10.1111/syen.12544</ext-link></mixed-citation></ref></ref-list></tp:taxon-treatment>
