# Supplementary material for: ﻿Four new species of Laelius Ashmead (Hymenoptera, Bethylidae) from Korea with an updated key to species in the Eastern Palaearctic region
Source: Zookeys. 2024 Sep 27;1213:251–65. doi: 10.3897/zookeys.1213.121630 (PMC11452738; doi:10.3897/zookeys.1213.121630)
Supplement: XML Treatment for Laelius afores [file zookeys.1213.121630-treatment2.xml]

<!DOCTYPE tp:taxon-treatment
  PUBLIC "-//TaxonX//DTD Taxonomic Treatment Publishing DTD v0 20100105//EN" "tax-treatment-NSO.dtd">
<tp:taxon-treatment xmlns:tp="http://www.plazi.org/taxpub"><tp:treatment-meta><kwd-group><label>Taxon classification</label><kwd>
              <named-content content-type="kingdom">Animalia</named-content>
            </kwd><kwd>
              <named-content content-type="order">Hymenoptera</named-content>
            </kwd><kwd>
              <named-content content-type="family">Bethylidae</named-content>
            </kwd></kwd-group><mixed-citation publication-type="journal"><person-group><name><surname>Lim</surname><given-names>Jongok</given-names></name><name><surname>Lee</surname><given-names>Seunghwan</given-names></name></person-group><article-title>﻿Four new species of <italic><tp:taxon-name><tp:taxon-name-part taxon-name-part-type="genus" reg="Laelius">Laelius</tp:taxon-name-part></tp:taxon-name></italic> Ashmead (<tp:taxon-name><tp:taxon-name-part taxon-name-part-type="order">Hymenoptera</tp:taxon-name-part></tp:taxon-name>, <tp:taxon-name><tp:taxon-name-part taxon-name-part-type="family">Bethylidae</tp:taxon-name-part></tp:taxon-name>) from Korea with an updated key to species in the Eastern Palaearctic region</article-title><source>Zookeys</source><day>27</day><month>09</month><year>2024</year><volume>1213</volume><fpage>251</fpage><lpage>265</lpage><pub-id pub-id-type="doi">10.3897/zookeys.1213.121630</pub-id></mixed-citation></tp:treatment-meta><tp:nomenclature><label>﻿</label><tp:taxon-name>
            <object-id xmlns:xlink="http://www.w3.org/1999/xlink" content-type="arpha" xlink:type="simple">E6A4995F-3942-5858-ACD8-F711278B85D3</object-id>
            <tp:taxon-name-part taxon-name-part-type="genus" reg="Laelius">Laelius</tp:taxon-name-part>
            <tp:taxon-name-part taxon-name-part-type="species" reg="afores">afores</tp:taxon-name-part>
            <object-id xmlns:xlink="http://www.w3.org/1999/xlink" content-type="zoobank" xlink:type="simple">https://zoobank.org/6742C3C5-B66C-4E1C-8EDF-1F9A874FF85A</object-id>
          </tp:taxon-name><tp:taxon-authority>Lim</tp:taxon-authority><tp:taxon-status xmlns:xlink="http://www.w3.org/1999/xlink" xlink:type="simple">sp. nov.</tp:taxon-status><xref ref-type="fig" rid="F1">Fig. 1A–E</xref></tp:nomenclature><tp:treatment-sec sec-type="description" id="SECID0ETAAE"><title>Description.</title><p>Holotype (female). Body length 2.61 mm; <abbrev xmlns:xlink="http://www.w3.org/1999/xlink" xlink:title="the maximum length of the forewing" id="ABBRID0EZAAE" xlink:type="simple">LFW</abbrev> 1.48 mm.</p><p><bold><italic>Color</italic>.</bold> Head black; mandible dark castaneous except apical half-light castaneous; antenna dark castaneous except scape and pedicel light castaneous in dorsal view. Mesosoma black; legs light castaneous except basal half of procoxae and metafemora castaneous; wings hyaline, tegula light castaneous, veins pale castaneous. Metasoma black.</p></tp:treatment-sec><tp:treatment-sec sec-type="Morphology" id="SECID0EEBAE"><title>Morphology.</title><p><bold><italic>Head</italic></bold> (Fig. <xref ref-type="fig" rid="F1">1A, B</xref>). 1.1× as long as wide with broadly outcurved vertex crest in dorsal view in dorsal view (Fig. <xref ref-type="fig" rid="F1">1B</xref>). Ventral and lateral surface with suberect long setae, some setae longer than LE. Mandible with four apical teeth; two uppermost teeth small, 3<sup>rd</sup> tooth from top most thick and one ventralmost sharpened. Clypeus short, broadly rounded with one median small blunt tooth, median area longitudinally elevated (Fig. <xref ref-type="fig" rid="F1">1B</xref>). First five antennomeres in ratio of 2.5: 1.7: 2.5: 1.0: 1.0 in length; scape, pedicel and flagellomere III–V and XI 2.7, 2.4, 3.3, 1.2, 1.3 and 1.3× as long as wide, respectively. Frons coriaceous with sparse punctures; frontal line absent. Vertex slightly outcurved and round marginally. <abbrev xmlns:xlink="http://www.w3.org/1999/xlink" xlink:title="the width of the frons, the minimum distance between the eyes in full dorsal view" id="ABBRID0E4BAE" xlink:type="simple">WF</abbrev> 1.9× LE, <abbrev xmlns:xlink="http://www.w3.org/1999/xlink" xlink:title="the width of the frons, the minimum distance between the eyes in full dorsal view" id="ABBRID0EBCAE" xlink:type="simple">WF</abbrev> 0.7× <abbrev xmlns:xlink="http://www.w3.org/1999/xlink" xlink:title="the maximum width of the head in full dorsal view" id="ABBRID0EFCAE" xlink:type="simple">WH</abbrev>. Compound eye 0.19 mm long without setae. Medioccipito-genal suture present. Occipital carina complete. LE 1.0× OOL, <abbrev xmlns:xlink="http://www.w3.org/1999/xlink" xlink:title="the width of the frons, the minimum distance between the eyes in full dorsal view" id="ABBRID0EJCAE" xlink:type="simple">WF</abbrev> 2.3× <abbrev xmlns:xlink="http://www.w3.org/1999/xlink" xlink:title="the width of the ocellar triangle, including the width of the posterior ocelli" id="ABBRID0ENCAE" xlink:type="simple">WOT</abbrev>. Anterior angle of ocellar triangle obtuse, <abbrev xmlns:xlink="http://www.w3.org/1999/xlink" xlink:title="the distance between the posterior ocelli in full dorsal view" id="ABBRID0ERCAE" xlink:type="simple">POL</abbrev> 1.3× <abbrev xmlns:xlink="http://www.w3.org/1999/xlink" xlink:title="the minimum distance between the anterior ocellus and the posterior ocellus" id="ABBRID0EVCAE" xlink:type="simple">AOL</abbrev>, OOL 1.3× <abbrev xmlns:xlink="http://www.w3.org/1999/xlink" xlink:title="the width of the ocellar triangle, including the width of the posterior ocelli" id="ABBRID0EZCAE" xlink:type="simple">WOT</abbrev> (Fig. <xref ref-type="fig" rid="F1">1B</xref>).</p><fig id="F1" position="float" orientation="portrait"><object-id xmlns:xlink="http://www.w3.org/1999/xlink" content-type="doi" xlink:type="simple">10.3897/zookeys.1213.121630.figure1</object-id><object-id xmlns:xlink="http://www.w3.org/1999/xlink" content-type="arpha" xlink:type="simple">72A0E9E0-2826-5EE2-BE7D-51DA43229986</object-id><label>Figure 1.</label><caption><p><italic><tp:taxon-name><tp:taxon-name-part taxon-name-part-type="genus" reg="Laelius">Laelius</tp:taxon-name-part><tp:taxon-name-part taxon-name-part-type="species" reg="afores">afores</tp:taxon-name-part></tp:taxon-name></italic> Lim, sp. nov., holotype (female) <bold>A</bold> habitus in lateral view <bold>B</bold> head in dorsal view <bold>C</bold> mesosoma in lateral view <bold>D</bold> ditto, in dorsal view <bold>E</bold> forewing in dorsal view. Scale bars: 0.50 mm (<bold>A</bold>); 0.20 mm (<bold>B–E</bold>).</p></caption><graphic xmlns:xlink="http://www.w3.org/1999/xlink" xlink:href="zookeys-1213-251_article-121630__-g001.jpg" position="float" orientation="portrait" xlink:type="simple" id="oo_1143100.jpg"><uri content-type="original_file" xlink:type="simple">https://binary.pensoft.net/fig/1143100</uri></graphic></fig><p><bold><italic>Mesosoma</italic></bold> (Fig. <xref ref-type="fig" rid="F1">1A, C–E</xref>). Dorsal pronotal area coriaceous as head, 0.5× as long as wide, trapezoidal, humeral angle obtuse; punctures very shallow and sparse (Fig. <xref ref-type="fig" rid="F1">1D</xref>); posterior pronotal sulcus absent. Mesoscutum coriaceous as head, pronotum with short and thin setae; notaulus absent; parapsidal signum thin, reaching posterior margin of mesoscutum (Fig. <xref ref-type="fig" rid="F1">1D</xref>). Mesoscutellar disc coriaceous; mesoscuto-scutellar ridge slightly posterad at each side (Fig. <xref ref-type="fig" rid="F1">1D</xref>). Metapectal-propodeal disc 1.1× as long as wide; metapostnotal median carina and first metapostnotal lateral carinae complete, strong, completely extending transverse posterior carina of metapectal-propodeal complex; second metapostnotal lateral carina extending one-fourth of disc; paraspiracular carina distinct, presented on distal half of disc, reaching transverse posterior carina of metapectal-propodeal complex; transverse posterior carina of metapectal-propodeal complex complete and concave in dorsal view. Propodeal declivity reticulate without median carina (Fig. <xref ref-type="fig" rid="F1">1D</xref>). Mesopleuron with mesepimeral sulcus; subalar fovea oval and closed; lower mesopleural fovea opened (Fig. <xref ref-type="fig" rid="F1">1C</xref>). Femora and tibia with long setae on outer surface, getting short to tarsomeres. Tegula without some erect setae. Subcostal vein (Sc<sub>2</sub>v), median vein (M<sub>2</sub>v) and anal vein (A<sub>2</sub>v) with long setae; second radial cross vein and radial sector vein of fore wing (2r-rs&amp;Rs<sub>2</sub>v) 0.9 mm long, 0.8× as long as Rs+M<sub>2</sub>v. First median cell of fore wing and second median cell of fore wing with few short hairs (Fig. <xref ref-type="fig" rid="F1">1E</xref>). Hind wing with three distal hamuli.</p><p><bold><italic>Metasoma</italic></bold> (Fig. <xref ref-type="fig" rid="F1">1A</xref>). Tergum I and II largely smooth, polished without distinct long erect hairs; remaining terga with microreticulation on anterior half; terga III–VI with transverse sparse setae line on dorsal surface.</p></tp:treatment-sec><tp:treatment-sec sec-type="material" id="SECID0E6FAE"><title>Material examined.</title><p><bold><italic>Holotype</italic>.</bold> Female. Seoul National University, Sinlim, Gwanak, Seoul, South Korea. 6.iv.2020. Deok-Young Park leg. (<abbrev xmlns:xlink="http://www.w3.org/1999/xlink" xlink:title="Laboratory of Insect Taxonomy and Ecology at Wonkwang University" id="ABBRID0EKGAE" xlink:type="simple">W-LITE</abbrev>).</p></tp:treatment-sec><tp:treatment-sec sec-type="distribution" id="SECID0EOGAE"><title>Distribution.</title><p>South Korea (Seoul).</p></tp:treatment-sec><tp:treatment-sec sec-type="etymology" id="SECID0ETGAE"><title>Etymology.</title><p>The specific epithet <tp:taxon-name><tp:taxon-name-part taxon-name-part-type="genus" reg="Laelius"/><tp:taxon-name-part taxon-name-part-type="species" reg="afores">afores</tp:taxon-name-part></tp:taxon-name> refers to the absence of notaulus on the mesoscutum and median carina on the propodeum declivity.</p></tp:treatment-sec><tp:treatment-sec sec-type="remarks" id="SECID0ECHAE"><title>Remarks.</title><p>The species is similar to <italic><tp:taxon-name><tp:taxon-name-part taxon-name-part-type="genus" reg="Laelius">L.</tp:taxon-name-part><tp:taxon-name-part taxon-name-part-type="species" reg="jilinensis">jilinensis</tp:taxon-name-part></tp:taxon-name></italic> Lim &amp; Lee, 2010 from China by ‘overall color of body and appendages; head as long as wide with broadly outcurved vertex in dorsal view; mandible with four teeth; clypeus short with one median small blunt tooth on anterior margin; compound eye without setae; metapectal-propodeal disc as long as wide with metapostnotal median carina and first- and second metapostnotal lateral carina’. However, <italic><tp:taxon-name><tp:taxon-name-part taxon-name-part-type="genus" reg="Laelius">L.</tp:taxon-name-part><tp:taxon-name-part taxon-name-part-type="species" reg="afores">afores</tp:taxon-name-part></tp:taxon-name></italic> Lim, sp. nov. is distinguished from <italic><tp:taxon-name><tp:taxon-name-part taxon-name-part-type="genus" reg="Laelius">L.</tp:taxon-name-part><tp:taxon-name-part taxon-name-part-type="species" reg="jilinensis">jilinensis</tp:taxon-name-part></tp:taxon-name></italic> by ‘<abbrev xmlns:xlink="http://www.w3.org/1999/xlink" xlink:title="the width of the frons, the minimum distance between the eyes in full dorsal view" id="ABBRID0EJIAE" xlink:type="simple">WF</abbrev> 1.9× LE (<abbrev xmlns:xlink="http://www.w3.org/1999/xlink" xlink:title="the width of the frons, the minimum distance between the eyes in full dorsal view" id="ABBRID0ENIAE" xlink:type="simple">WF</abbrev> 1.4× LE in <italic><tp:taxon-name><tp:taxon-name-part taxon-name-part-type="genus" reg="Laelius">L.</tp:taxon-name-part><tp:taxon-name-part taxon-name-part-type="species" reg="jilinensis">jilinensis</tp:taxon-name-part></tp:taxon-name></italic>); LE 1.0× OOL (LE 1.2× LE <italic>in <tp:taxon-name><tp:taxon-name-part taxon-name-part-type="genus" reg="Laelius">L.</tp:taxon-name-part><tp:taxon-name-part taxon-name-part-type="species" reg="jilinensis">jilinensis</tp:taxon-name-part></tp:taxon-name></italic>); dorsal pronotal area 0.5× as long wide (0.8× as long as in <italic><tp:taxon-name><tp:taxon-name-part taxon-name-part-type="genus" reg="Laelius">L.</tp:taxon-name-part><tp:taxon-name-part taxon-name-part-type="species" reg="jilinensis">jilinensis</tp:taxon-name-part></tp:taxon-name></italic>); mesoscutum without notaulus (notaulus absent in <italic><tp:taxon-name><tp:taxon-name-part taxon-name-part-type="genus" reg="Laelius">L.</tp:taxon-name-part><tp:taxon-name-part taxon-name-part-type="species" reg="jilinensis">jilinensis</tp:taxon-name-part></tp:taxon-name></italic>); propodeal declivity without median longitudinal carina (median longitudinal carina present in <italic><tp:taxon-name><tp:taxon-name-part taxon-name-part-type="genus" reg="Laelius">L.</tp:taxon-name-part><tp:taxon-name-part taxon-name-part-type="species" reg="jilinensis">jilinensis</tp:taxon-name-part></tp:taxon-name></italic>)’.</p></tp:treatment-sec></tp:taxon-treatment>
