# Supplementary material for: ﻿Four new species of Laelius Ashmead (Hymenoptera, Bethylidae) from Korea with an updated key to species in the Eastern Palaearctic region
Source: Zookeys. 2024 Sep 27;1213:251–65. doi: 10.3897/zookeys.1213.121630 (PMC11452738; doi:10.3897/zookeys.1213.121630)
Supplement: XML Treatment for Laelius sulcatus [file zookeys.1213.121630-treatment4.xml]

<!DOCTYPE tp:taxon-treatment
  PUBLIC "-//TaxonX//DTD Taxonomic Treatment Publishing DTD v0 20100105//EN" "tax-treatment-NSO.dtd">
<tp:taxon-treatment xmlns:tp="http://www.plazi.org/taxpub"><tp:treatment-meta><kwd-group><label>Taxon classification</label><kwd>
              <named-content content-type="kingdom">Animalia</named-content>
            </kwd><kwd>
              <named-content content-type="order">Hymenoptera</named-content>
            </kwd><kwd>
              <named-content content-type="family">Bethylidae</named-content>
            </kwd></kwd-group><mixed-citation publication-type="journal"><person-group><name><surname>Lim</surname><given-names>Jongok</given-names></name><name><surname>Lee</surname><given-names>Seunghwan</given-names></name></person-group><article-title>﻿Four new species of <italic><tp:taxon-name><tp:taxon-name-part taxon-name-part-type="genus" reg="Laelius">Laelius</tp:taxon-name-part></tp:taxon-name></italic> Ashmead (<tp:taxon-name><tp:taxon-name-part taxon-name-part-type="order">Hymenoptera</tp:taxon-name-part></tp:taxon-name>, <tp:taxon-name><tp:taxon-name-part taxon-name-part-type="family">Bethylidae</tp:taxon-name-part></tp:taxon-name>) from Korea with an updated key to species in the Eastern Palaearctic region</article-title><source>Zookeys</source><day>27</day><month>09</month><year>2024</year><volume>1213</volume><fpage>251</fpage><lpage>265</lpage><pub-id pub-id-type="doi">10.3897/zookeys.1213.121630</pub-id></mixed-citation></tp:treatment-meta><tp:nomenclature><label>﻿</label><tp:taxon-name>
            <object-id xmlns:xlink="http://www.w3.org/1999/xlink" content-type="arpha" xlink:type="simple">60D4CB9D-C13A-50C4-A755-C4FB714B7DC8</object-id>
            <tp:taxon-name-part taxon-name-part-type="genus" reg="Laelius">Laelius</tp:taxon-name-part>
            <tp:taxon-name-part taxon-name-part-type="species" reg="sulcatus">sulcatus</tp:taxon-name-part>
            <object-id xmlns:xlink="http://www.w3.org/1999/xlink" content-type="zoobank" xlink:type="simple">https://zoobank.org/DC81C584-C302-468B-BA97-5315024018C8</object-id>
          </tp:taxon-name><tp:taxon-authority>Lim</tp:taxon-authority><tp:taxon-status xmlns:xlink="http://www.w3.org/1999/xlink" xlink:type="simple">sp. nov.</tp:taxon-status><xref ref-type="fig" rid="F3">Fig. 3A–E</xref></tp:nomenclature><tp:treatment-sec sec-type="description" id="SECID0EYWAE"><title>Description.</title><p>Holotype (female). Body length 4.35 mm; <abbrev xmlns:xlink="http://www.w3.org/1999/xlink" xlink:title="the maximum length of the forewing" id="ABBRID0E5WAE" xlink:type="simple">LFW</abbrev> 2.46 mm.</p><p><bold><italic>Color</italic>.</bold> Head black; mandible castaneous; antenna dark castaneous except scape, pedicel, flagellomere I castaneous in dorsal view. Mesosoma black; legs castaneous except coxa dark castaneous; wings hyaline, tegula light castaneous, veins pale castaneous. Metasoma black.</p></tp:treatment-sec><tp:treatment-sec sec-type="Morphology" id="SECID0EJXAE"><title>Morphology.</title><p><bold><italic>Head</italic></bold> (Fig. <xref ref-type="fig" rid="F3">3A, B</xref>). 1.1× as long as wide with broadly outcurved vertex crest in dorsal view in dorsal view (Fig. <xref ref-type="fig" rid="F3">3B</xref>). Ventral and lateral surface with suberect long setae, each seta shorter than LE. Mandible with five apical teeth; three uppermost teeth small, 4<sup>th</sup> tooth from top most thick and one ventralmost long and sharpened. Clypeus short, broadly rounded with one median small blunt tooth, median area longitudinally elevated (Fig. <xref ref-type="fig" rid="F3">3B</xref>). First five antennomeres in ratio of 3.0: 1.4: 1.2: 1.0: 1.0 in length; scape, pedicel and flagellomere III–V and XI 2.5, 1.7, 1.3, 1.0, 1.0 and 1.8× as long as wide, respectively. Frons coriaceous with sparse big punctures; frontal line absent. Vertex slightly outcurved and round marginally. <abbrev xmlns:xlink="http://www.w3.org/1999/xlink" xlink:title="the width of the frons, the minimum distance between the eyes in full dorsal view" id="ABBRID0ECYAE" xlink:type="simple">WF</abbrev> 1.3× LE, <abbrev xmlns:xlink="http://www.w3.org/1999/xlink" xlink:title="the width of the frons, the minimum distance between the eyes in full dorsal view" id="ABBRID0EGYAE" xlink:type="simple">WF</abbrev> 0.7× <abbrev xmlns:xlink="http://www.w3.org/1999/xlink" xlink:title="the maximum width of the head in full dorsal view" id="ABBRID0EKYAE" xlink:type="simple">WH</abbrev>. Compound eye 0.40 mm long without setae. Medioccipito-genal suture present. Occipital carina complete. LE 1.7× OOL, <abbrev xmlns:xlink="http://www.w3.org/1999/xlink" xlink:title="the width of the frons, the minimum distance between the eyes in full dorsal view" id="ABBRID0EOYAE" xlink:type="simple">WF</abbrev> 2.1× <abbrev xmlns:xlink="http://www.w3.org/1999/xlink" xlink:title="the width of the ocellar triangle, including the width of the posterior ocelli" id="ABBRID0ESYAE" xlink:type="simple">WOT</abbrev>. Anterior angle of ocellar triangle obtuse, <abbrev xmlns:xlink="http://www.w3.org/1999/xlink" xlink:title="the distance between the posterior ocelli in full dorsal view" id="ABBRID0EWYAE" xlink:type="simple">POL</abbrev> 1.4× <abbrev xmlns:xlink="http://www.w3.org/1999/xlink" xlink:title="the minimum distance between the anterior ocellus and the posterior ocellus" id="ABBRID0E1YAE" xlink:type="simple">AOL</abbrev>, OOL 0.9× <abbrev xmlns:xlink="http://www.w3.org/1999/xlink" xlink:title="the width of the ocellar triangle, including the width of the posterior ocelli" id="ABBRID0E5YAE" xlink:type="simple">WOT</abbrev> (Fig. <xref ref-type="fig" rid="F3">3B</xref>).</p><fig id="F3" position="float" orientation="portrait"><object-id xmlns:xlink="http://www.w3.org/1999/xlink" content-type="doi" xlink:type="simple">10.3897/zookeys.1213.121630.figure3</object-id><object-id xmlns:xlink="http://www.w3.org/1999/xlink" content-type="arpha" xlink:type="simple">23769EC4-6F59-596E-AFFA-DE26589B1ABB</object-id><label>Figure 3.</label><caption><p><italic><tp:taxon-name><tp:taxon-name-part taxon-name-part-type="genus" reg="Laelius">Laelius</tp:taxon-name-part><tp:taxon-name-part taxon-name-part-type="species" reg="sulcatus">sulcatus</tp:taxon-name-part></tp:taxon-name></italic> sp. nov., holotype (female) <bold>A</bold> habitus in lateral view <bold>B</bold> head in dorsal view <bold>C</bold> mesosoma in lateral view <bold>D</bold> ditto, in dorsal view <bold>E</bold> forewing in dorsal view. Scale bars: 0.50 mm (<bold>A</bold>); 0.20 mm (<bold>B–E</bold>).</p></caption><graphic xmlns:xlink="http://www.w3.org/1999/xlink" xlink:href="zookeys-1213-251_article-121630__-g003.jpg" position="float" orientation="portrait" xlink:type="simple" id="oo_1143102.jpg"><uri content-type="original_file" xlink:type="simple">https://binary.pensoft.net/fig/1143102</uri></graphic></fig><p><bold><italic>Mesosoma</italic></bold> (Fig. <xref ref-type="fig" rid="F3">3A</xref>, <xref ref-type="fig" rid="F3">3C–E</xref>). Dorsal pronotal area coriaceous as head, 0.5× as long as wide, trapezoidal, humeral angle obtuse; punctures shallower and smaller than punctures on head (Fig. <xref ref-type="fig" rid="F3">3D</xref>); posterior pronotal sulcus absent. Mesoscutum coriaceous as head, pronotum with short and thin setae; notaulus long, distinct; parapsidal signum thick, present distal half, reaching posterior margin of mesoscutum (Fig. <xref ref-type="fig" rid="F3">3D</xref>). Mesoscutellar disc coriaceous; mesoscuto-scutellar ridge wide and deep, posterad at each side (Fig. <xref ref-type="fig" rid="F3">3D</xref>). Metapectal-propodeal disc 0.7× as long as wide; metapostnotal median carina and second metapostnotal lateral carinae distinct, strong, extending transverse posterior carina of metapectal-propodeal complex; second metapostnotal lateral carinae extending distal one fifth of disc; paraspiracular carinae distinct, reaching transverse posterior carina of metapectal-propodeal complex; transverse posterior carina of metapectal-propodeal complex complete and concave in dorsal view (Fig. <xref ref-type="fig" rid="F3">3D</xref>). Propodeal declivity reticulate with distinct median carina (Fig. <xref ref-type="fig" rid="F3">3D</xref>). Mesopleuron with mesepimeral sulcus; subalar fovea oval and closed; lower mesopleural fovea opened (Fig. <xref ref-type="fig" rid="F3">3C</xref>). Femora and tibia with long setae on outer surface, getting short to tarsomeres. Tegula with some erect setae. Subcostal vein (Sc<sub>2</sub>v), median vein (M<sub>2</sub>v) and anal vein (A<sub>2</sub>v) with long setae; second radial cross vein and radial sector vein of fore wing (2r-rs&amp;Rs<sub>2</sub>v) 0.3 mm long, 1.0× as long as Rs+M<sub>2</sub>v. First median cell of fore wing and second median cell of fore wing with few short hairs (Fig. <xref ref-type="fig" rid="F3">3E</xref>). Hind wing with three distal hamuli.</p><p><bold><italic>Metasoma</italic></bold> (Fig. <xref ref-type="fig" rid="F3">3A</xref>). Tergum I and II largely smooth, polished without distinct long erect hairs; remaining terga with microreticulation on anterior half; terga III–VI with transverse sparse setae on dorsal surface.</p></tp:treatment-sec><tp:treatment-sec sec-type="material" id="SECID0EM3AE"><title>Material examined.</title><p><bold><italic>Holotype</italic></bold>: Female. 854 Hangye-ri, Buk-myeon, Inje-gun, <abbrev xmlns:xlink="http://www.w3.org/1999/xlink" xlink:title="Gangwon-do" id="ABBRID0EX3AE" xlink:type="simple">GW</abbrev>, South Korea. <named-content xmlns:xlink="http://www.w3.org/1999/xlink" content-type="dwc:verbatimCoordinates" xlink:type="simple"><named-content content-type="geo-json" specific-use="{&#34;type&#34;:&#34;Point&#34;,&#34;coordinates&#34;:[128.263194,38.146250]}" id="NCID0E53AE" xlink:type="simple">38°08'46.5"N, 128°15'47.5"E</named-content></named-content>, Malaise trap, 11–29.vi.2017, Sanghyeok Nam leg. (<abbrev xmlns:xlink="http://www.w3.org/1999/xlink" xlink:title="Laboratory of Insect Taxonomy and Ecology at Wonkwang University" id="ABBRID0ED4AE" xlink:type="simple">W-LITE</abbrev>); <bold><italic>paratypes</italic></bold>: 2 Females, Forahn House, 703 Ongpo-ri, Hanlim-eub, <abbrev xmlns:xlink="http://www.w3.org/1999/xlink" xlink:title="Jeju-do" id="ABBRID0EK4AE" xlink:type="simple">JJ</abbrev>, South Korea. <named-content xmlns:xlink="http://www.w3.org/1999/xlink" content-type="dwc:verbatimCoordinates" xlink:type="simple"><named-content content-type="geo-json" specific-use="{&#34;type&#34;:&#34;Point&#34;,&#34;coordinates&#34;:[126.251111,33.214194]}" id="NCID0ER4AE" xlink:type="simple">33°12'51.1"N, 126°15'04.0"E</named-content></named-content>, Malaise trap, 16.v.2018, Sanghyeok Nam leg. (<abbrev xmlns:xlink="http://www.w3.org/1999/xlink" xlink:title="Laboratory of Insect Taxonomy and Ecology at Wonkwang University" id="ABBRID0EW4AE" xlink:type="simple">W-LITE</abbrev>); Female, Aguala Hotel Dorm., 1388. Hyeopjae. Hallim, Jeju, South Korea. <named-content xmlns:xlink="http://www.w3.org/1999/xlink" content-type="dwc:verbatimCoordinates" xlink:type="simple"><named-content content-type="geo-json" specific-use="{&#34;type&#34;:&#34;Point&#34;,&#34;coordinates&#34;:[126.249167,33.399667]}" id="NCID0E44AE" xlink:type="simple">33°23'58.8"N, 126°14'57.0"E</named-content></named-content>, Malaise trap, 17.vii–20.viii.2017, Sanghyeok Nam leg. (<abbrev xmlns:xlink="http://www.w3.org/1999/xlink" xlink:title="Laboratory of Insect Taxonomy and Ecology at Wonkwang University" id="ABBRID0EC5AE" xlink:type="simple">W-LITE</abbrev>).</p></tp:treatment-sec><tp:treatment-sec sec-type="distribution" id="SECID0EG5AE"><title>Distribution.</title><p>South Korea (<abbrev xmlns:xlink="http://www.w3.org/1999/xlink" xlink:title="Gangwon-do" id="ABBRID0EM5AE" xlink:type="simple">GW</abbrev>, <abbrev xmlns:xlink="http://www.w3.org/1999/xlink" xlink:title="Jeju-do" id="ABBRID0EQ5AE" xlink:type="simple">JJ</abbrev>).</p></tp:treatment-sec><tp:treatment-sec sec-type="etymology" id="SECID0EU5AE"><title>Etymology.</title><p>The specific epithet <tp:taxon-name><tp:taxon-name-part taxon-name-part-type="genus" reg="Laelius"/><tp:taxon-name-part taxon-name-part-type="species" reg="sulcatus">sulcatus</tp:taxon-name-part></tp:taxon-name> refers to the distinctly developed notaulus on the mesoscutum.</p></tp:treatment-sec><tp:treatment-sec sec-type="remarks" id="SECID0ED6AE"><title>Remarks.</title><p>The species is similar to <italic><tp:taxon-name><tp:taxon-name-part taxon-name-part-type="genus" reg="Laelius">L.</tp:taxon-name-part><tp:taxon-name-part taxon-name-part-type="species" reg="yamatonis">yamatonis</tp:taxon-name-part></tp:taxon-name></italic> Terayama, 2006 from Korea and Japan by ‘head slight longer than wide with convex posterior margin in dorsal view; mandible with five teeth; clypeus broadly rounded; pedicel about 1.7–1.8 times as long as wide; dorsal pronotal area 0.5× as long as wide; metapectal-propodeal complex with one metapostnotal median carina and two pairs of metapostnotal lateral carinae ‘. However, <italic><tp:taxon-name><tp:taxon-name-part taxon-name-part-type="genus" reg="Laelius">L.</tp:taxon-name-part><tp:taxon-name-part taxon-name-part-type="species" reg="sulcatus">sulcatus</tp:taxon-name-part></tp:taxon-name></italic> Lim, sp. nov. is distinguished from <italic><tp:taxon-name><tp:taxon-name-part taxon-name-part-type="genus" reg="Laelius">L.</tp:taxon-name-part><tp:taxon-name-part taxon-name-part-type="species" reg="yamatonis">yamatonis</tp:taxon-name-part></tp:taxon-name></italic> Terayama by ‘ LE 1.7× OOL (LE 1.3× OOL in <italic><tp:taxon-name><tp:taxon-name-part taxon-name-part-type="genus" reg="Laelius">L.</tp:taxon-name-part><tp:taxon-name-part taxon-name-part-type="species" reg="yamatonis">yamatonis</tp:taxon-name-part></tp:taxon-name></italic>; mesoscutum with distinct notalulus (mesoscutum without notaulus in <italic><tp:taxon-name><tp:taxon-name-part taxon-name-part-type="genus" reg="Laelius">L.</tp:taxon-name-part><tp:taxon-name-part taxon-name-part-type="species" reg="yamatonis">yamatonis</tp:taxon-name-part></tp:taxon-name></italic>); second metapostnotal lateral carinae reaching basal three fourth of metapostnotal-propodeal disc (second metapostnotal lateral carinae reaching basal one-fourth of metapostnotal-propodeal disc in <italic><tp:taxon-name><tp:taxon-name-part taxon-name-part-type="genus" reg="Laelius">L.</tp:taxon-name-part><tp:taxon-name-part taxon-name-part-type="species" reg="yamatonis">yamatonis</tp:taxon-name-part></tp:taxon-name></italic>)’.</p></tp:treatment-sec></tp:taxon-treatment>
