# Supplementary material for: ﻿Four new species of Laelius Ashmead (Hymenoptera, Bethylidae) from Korea with an updated key to species in the Eastern Palaearctic region
Source: Zookeys. 2024 Sep 27;1213:251–65. doi: 10.3897/zookeys.1213.121630 (PMC11452738; doi:10.3897/zookeys.1213.121630)
Supplement: XML Treatment for Laelius tricuspis [file zookeys.1213.121630-treatment5.xml]

<!DOCTYPE tp:taxon-treatment
  PUBLIC "-//TaxonX//DTD Taxonomic Treatment Publishing DTD v0 20100105//EN" "tax-treatment-NSO.dtd">
<tp:taxon-treatment xmlns:tp="http://www.plazi.org/taxpub"><tp:treatment-meta><kwd-group><label>Taxon classification</label><kwd>
              <named-content content-type="kingdom">Animalia</named-content>
            </kwd><kwd>
              <named-content content-type="order">Hymenoptera</named-content>
            </kwd><kwd>
              <named-content content-type="family">Bethylidae</named-content>
            </kwd></kwd-group><mixed-citation publication-type="journal"><person-group><name><surname>Lim</surname><given-names>Jongok</given-names></name><name><surname>Lee</surname><given-names>Seunghwan</given-names></name></person-group><article-title>﻿Four new species of <italic><tp:taxon-name><tp:taxon-name-part taxon-name-part-type="genus" reg="Laelius">Laelius</tp:taxon-name-part></tp:taxon-name></italic> Ashmead (<tp:taxon-name><tp:taxon-name-part taxon-name-part-type="order">Hymenoptera</tp:taxon-name-part></tp:taxon-name>, <tp:taxon-name><tp:taxon-name-part taxon-name-part-type="family">Bethylidae</tp:taxon-name-part></tp:taxon-name>) from Korea with an updated key to species in the Eastern Palaearctic region</article-title><source>Zookeys</source><day>27</day><month>09</month><year>2024</year><volume>1213</volume><fpage>251</fpage><lpage>265</lpage><pub-id pub-id-type="doi">10.3897/zookeys.1213.121630</pub-id></mixed-citation></tp:treatment-meta><tp:nomenclature><label>﻿</label><tp:taxon-name>
            <object-id xmlns:xlink="http://www.w3.org/1999/xlink" content-type="arpha" xlink:type="simple">F28981DC-ED76-5453-AA17-3CE0CC9AFAC8</object-id>
            <tp:taxon-name-part taxon-name-part-type="genus" reg="Laelius">Laelius</tp:taxon-name-part>
            <tp:taxon-name-part taxon-name-part-type="species" reg="tricuspis">tricuspis</tp:taxon-name-part>
            <object-id xmlns:xlink="http://www.w3.org/1999/xlink" content-type="zoobank" xlink:type="simple">https://zoobank.org/7D6FE7CC-CB2A-47A3-8D3E-E6723B42DA01</object-id>
          </tp:taxon-name><tp:taxon-authority>Lim</tp:taxon-authority><tp:taxon-status xmlns:xlink="http://www.w3.org/1999/xlink" xlink:type="simple">sp. nov.</tp:taxon-status><xref ref-type="fig" rid="F4">Fig. 4A–E</xref></tp:nomenclature><tp:treatment-sec sec-type="description" id="SECID0E1CAG"><title>Description.</title><p>Holotype (female). Body length 2.57 mm; <abbrev xmlns:xlink="http://www.w3.org/1999/xlink" xlink:title="the maximum length of the forewing" id="ABBRID0EADAG" xlink:type="simple">LFW</abbrev> 1.61 mm.</p><p><bold><italic>Color</italic>.</bold> Head black; basal half of mandible dark castaneous and apical half-light castaneous; antenna castaneous except basal two thirds dark castaneous in dorsal view. Mesosoma black; legs castaneous except coxa and femora dark castaneous; wings hyaline, tegula light castaneous, veins pale castaneous. Metasoma black.</p></tp:treatment-sec><tp:treatment-sec sec-type="Morphology" id="SECID0ELDAG"><title>Morphology.</title><p><bold><italic>Head</italic></bold> (Fig. <xref ref-type="fig" rid="F4">4A, B</xref>). 1.0× as long as wide with slightly convex posterior margin in dorsal view (Fig. <xref ref-type="fig" rid="F4">4B</xref>). Ventral and lateral surface with suberect long setae, some setae as long as LE. Mandible with four apical teeth; two uppermost teeth small, 3<sup>rd</sup> tooth from top most thick and one ventralmost sharpened. Clypeus short, anterior margin straight with one median small blunt tooth, median area weakly elevated (Fig. <xref ref-type="fig" rid="F4">4B</xref>). First five antennomeres in ratio of 3.5: 1.6: 1.1: 1.1: 1.0 in length; scape, pedicel and flagellomere III–V and XI 3.3, 2.0, 1.2, 1.0, 1.0 and 1.5× as long as wide, respectively. Frons coriaceous with sparse punctures; frontal line absent. Vertex slightly outcurved and round marginally. <abbrev xmlns:xlink="http://www.w3.org/1999/xlink" xlink:title="the width of the frons, the minimum distance between the eyes in full dorsal view" id="ABBRID0EEEAG" xlink:type="simple">WF</abbrev> 1.6× LE, <abbrev xmlns:xlink="http://www.w3.org/1999/xlink" xlink:title="the width of the frons, the minimum distance between the eyes in full dorsal view" id="ABBRID0EIEAG" xlink:type="simple">WF</abbrev> 0.7× <abbrev xmlns:xlink="http://www.w3.org/1999/xlink" xlink:title="the maximum width of the head in full dorsal view" id="ABBRID0EMEAG" xlink:type="simple">WH</abbrev>. Compound eye 0.24 mm long without setae. Medioccipito-genal suture present. Occipital carina complete. LE 1.3× OOL, <abbrev xmlns:xlink="http://www.w3.org/1999/xlink" xlink:title="the width of the frons, the minimum distance between the eyes in full dorsal view" id="ABBRID0EQEAG" xlink:type="simple">WF</abbrev> 2.4× <abbrev xmlns:xlink="http://www.w3.org/1999/xlink" xlink:title="the width of the ocellar triangle, including the width of the posterior ocelli" id="ABBRID0EUEAG" xlink:type="simple">WOT</abbrev>. Anterior angle of ocellar triangle obtuse, <abbrev xmlns:xlink="http://www.w3.org/1999/xlink" xlink:title="the distance between the posterior ocelli in full dorsal view" id="ABBRID0EYEAG" xlink:type="simple">POL</abbrev> 1.4× <abbrev xmlns:xlink="http://www.w3.org/1999/xlink" xlink:title="the minimum distance between the anterior ocellus and the posterior ocellus" id="ABBRID0E3EAG" xlink:type="simple">AOL</abbrev>, OOL 1.1× <abbrev xmlns:xlink="http://www.w3.org/1999/xlink" xlink:title="the width of the ocellar triangle, including the width of the posterior ocelli" id="ABBRID0EAFAG" xlink:type="simple">WOT</abbrev> (Fig. <xref ref-type="fig" rid="F4">4B</xref>).</p><fig id="F4" position="float" orientation="portrait"><object-id xmlns:xlink="http://www.w3.org/1999/xlink" content-type="doi" xlink:type="simple">10.3897/zookeys.1213.121630.figure4</object-id><object-id xmlns:xlink="http://www.w3.org/1999/xlink" content-type="arpha" xlink:type="simple">A59105A8-7391-5735-9451-379F603F8EF7</object-id><label>Figure 4.</label><caption><p><italic><tp:taxon-name><tp:taxon-name-part taxon-name-part-type="genus" reg="Laelius">Laelius</tp:taxon-name-part><tp:taxon-name-part taxon-name-part-type="species" reg="tricuspis">tricuspis</tp:taxon-name-part></tp:taxon-name></italic> sp. nov., holotype (female) <bold>A</bold> habitus in lateral view <bold>B</bold> head in dorsal view <bold>C</bold> mesosoma in lateral view <bold>D</bold> ditto, in dorsal view <bold>E</bold> forewing in dorsal view. Scale bars: 0.50 mm (<bold>A</bold>); 0.20 mm (<bold>B–E</bold>).</p></caption><graphic xmlns:xlink="http://www.w3.org/1999/xlink" xlink:href="zookeys-1213-251_article-121630__-g004.jpg" position="float" orientation="portrait" xlink:type="simple" id="oo_1143103.jpg"><uri content-type="original_file" xlink:type="simple">https://binary.pensoft.net/fig/1143103</uri></graphic></fig><p><bold><italic>Mesosoma</italic></bold> (Fig. <xref ref-type="fig" rid="F4">4A, C–E</xref>). Dorsal pronotal area coriaceous as head, 0.5× as long as wide, trapezoidal, humeral angle obtuse; punctures very shallow and sparse (Fig. <xref ref-type="fig" rid="F4">4D</xref>); posterior pronotal sulcus present. Mesoscutum coriaceous as head, pronotum with short and thin setae; notaulus weak, present on distal half of mesoscutum; parapsidal signum short, present on distal one third of mesoscutum (Fig. <xref ref-type="fig" rid="F4">4D</xref>). Mesoscutellar disc coriaceous; mesoscuto-scutellar ridge slightly posterad at each side (Fig. <xref ref-type="fig" rid="F4">4D</xref>). Metapectal-propodeal complex 1.0× as long as wide; metapostnotal median carina and first metapostnotal lateral carinae distinct, completely extending transverse posterior carina of metapectal-propodeal complex; median area rugulose; submedian area strigate; paraspiracular carinae distinct, reaching transverse posterior carina of metapectal-propodeal complex; transverse posterior carina of metapectal-propodeal complex complete and concave in dorsal view (Fig. <xref ref-type="fig" rid="F4">4D</xref>). Propodeal declivity reticulate with median carina (Fig. <xref ref-type="fig" rid="F4">4D</xref>). Mesopleuron with mesepimeral sulcus; subalar fovea oval and closed; lower mesopleural fovea opened (Fig. <xref ref-type="fig" rid="F4">4C</xref>). Femora and tibia with long setae on outer surface, getting short to tarsomeres. Tegula without some erect setae. Subcostal vein (Sc<sub>2</sub>v), median vein (M<sub>2</sub>v) and anal vein (A<sub>2</sub>v) with long setae; second radial cross vein and radial sector vein of fore wing (2r-rs&amp;Rs<sub>2</sub>v) 0.2 mm long, 1.0× as long as Rs+M<sub>2</sub>v. First median cell of fore wing and second median cell of fore wing with few short hairs (Fig. <xref ref-type="fig" rid="F4">4E</xref>). Hind wing with three distal hamuli.</p><p><bold><italic>Metasoma</italic></bold> (Fig. <xref ref-type="fig" rid="F4">4A</xref>). Tergum I and II largely smooth, polished without distinct long erect hairs; remaining terga with microreticulation on anterior half; terga III–VI with transverse sparse setae line on dorsal surface.</p></tp:treatment-sec><tp:treatment-sec sec-type="material" id="SECID0EKIAG"><title>Material examined.</title><p><bold><italic>Holotype</italic></bold>. Female. Is. Geumho, Sani-myeon, Haenam-gun, <abbrev xmlns:xlink="http://www.w3.org/1999/xlink" xlink:title="Jeollanam-do" id="ABBRID0EVIAG" xlink:type="simple">JN</abbrev>, South Korea. <named-content xmlns:xlink="http://www.w3.org/1999/xlink" content-type="dwc:verbatimCoordinates" xlink:type="simple"><named-content content-type="geo-json" specific-use="{&#34;type&#34;:&#34;Point&#34;,&#34;coordinates&#34;:[126.355278,34.688611]}" id="NCID0E3IAG" xlink:type="simple">34°41'19"N, 126°21'19"E</named-content></named-content>, Malaise trap, 1–27.vi.2023, Jongok Lim leg. (<abbrev xmlns:xlink="http://www.w3.org/1999/xlink" xlink:title="Laboratory of Insect Taxonomy and Ecology at Wonkwang University" id="ABBRID0EAJAG" xlink:type="simple">W-LITE</abbrev>).</p></tp:treatment-sec><tp:treatment-sec sec-type="distribution" id="SECID0EEJAG"><title>Distribution.</title><p>South Korea (<abbrev xmlns:xlink="http://www.w3.org/1999/xlink" xlink:title="Jeollanam-do" id="ABBRID0EKJAG" xlink:type="simple">JN</abbrev>).</p></tp:treatment-sec><tp:treatment-sec sec-type="etymology" id="SECID0EOJAG"><title>Etymology.</title><p>The specific epithet <tp:taxon-name><tp:taxon-name-part taxon-name-part-type="genus" reg="Laelius"/><tp:taxon-name-part taxon-name-part-type="species" reg="tricuspis">tricuspis</tp:taxon-name-part></tp:taxon-name> refers to the long and distinct three metapectal-propodeal carinae (one metapostnotal median carina and one pair of metapostnotal lateral carinae).</p></tp:treatment-sec><tp:treatment-sec sec-type="remarks" id="SECID0E4JAG"><title>Remarks.</title><p>The species is similar to <italic><tp:taxon-name><tp:taxon-name-part taxon-name-part-type="genus" reg="Laelius">L.</tp:taxon-name-part><tp:taxon-name-part taxon-name-part-type="species" reg="jilinensis">jilinensis</tp:taxon-name-part></tp:taxon-name></italic> Lim &amp; Lee, 2010 from China by ‘overall color of body and appendages; head as long as wide with convex posterior margin in dorsal view; mandible with four teeth; clypeus short with one median small tooth medially on straight anterior margin; compound eye without setae’. However, <italic><tp:taxon-name><tp:taxon-name-part taxon-name-part-type="genus" reg="Laelius">L.</tp:taxon-name-part><tp:taxon-name-part taxon-name-part-type="species" reg="tricuspis">tricuspis</tp:taxon-name-part></tp:taxon-name></italic> Lim, sp. nov. is distinguished from <italic><tp:taxon-name><tp:taxon-name-part taxon-name-part-type="genus" reg="Laelius">L.</tp:taxon-name-part><tp:taxon-name-part taxon-name-part-type="species" reg="jilinensis">jilinensis</tp:taxon-name-part></tp:taxon-name></italic> by ‘scape 3.5× as long as flagellomere III (scape 2.8× as long as flagellomere III in <italic><tp:taxon-name><tp:taxon-name-part taxon-name-part-type="genus" reg="Laelius">L.</tp:taxon-name-part><tp:taxon-name-part taxon-name-part-type="species" reg="jilinensis">jilinensis</tp:taxon-name-part></tp:taxon-name></italic>); <abbrev xmlns:xlink="http://www.w3.org/1999/xlink" xlink:title="the width of the frons, the minimum distance between the eyes in full dorsal view" id="ABBRID0EPLAG" xlink:type="simple">WF</abbrev> 2.4× <abbrev xmlns:xlink="http://www.w3.org/1999/xlink" xlink:title="the width of the ocellar triangle, including the width of the posterior ocelli" id="ABBRID0ETLAG" xlink:type="simple">WOT</abbrev> (<abbrev xmlns:xlink="http://www.w3.org/1999/xlink" xlink:title="the width of the frons, the minimum distance between the eyes in full dorsal view" id="ABBRID0EXLAG" xlink:type="simple">WF</abbrev> 2.2× <abbrev xmlns:xlink="http://www.w3.org/1999/xlink" xlink:title="the width of the ocellar triangle, including the width of the posterior ocelli" id="ABBRID0E2LAG" xlink:type="simple">WOT</abbrev> in <italic><tp:taxon-name><tp:taxon-name-part taxon-name-part-type="genus" reg="Laelius">L.</tp:taxon-name-part><tp:taxon-name-part taxon-name-part-type="species" reg="jilinensis">jilinensis</tp:taxon-name-part></tp:taxon-name></italic>); pronotal disc 0.5× as long as wide (0.8× as long as wide in <italic><tp:taxon-name><tp:taxon-name-part taxon-name-part-type="genus" reg="Laelius">L.</tp:taxon-name-part><tp:taxon-name-part taxon-name-part-type="species" reg="jilinensis">jilinensis</tp:taxon-name-part></tp:taxon-name></italic>); metapectal-propodeal complex with three metapostnotal lateral carinae (five metapostnotal lateral carinae present in <italic><tp:taxon-name><tp:taxon-name-part taxon-name-part-type="genus" reg="Laelius">L.</tp:taxon-name-part><tp:taxon-name-part taxon-name-part-type="species" reg="jilinensis">jilinensis</tp:taxon-name-part></tp:taxon-name></italic>)’.</p></tp:treatment-sec></tp:taxon-treatment>
